# Supplementary material for: Antioral Cancer Effects by the Nitrated [6,6,6]Tricycles Compound (SK1) In Vitro
Source: Antioxidants (Basel). 2022 Oct 20;11(10):2072. doi: 10.3390/antiox11102072 (PMC9598307; doi:10.3390/antiox11102072)
Supplement: Supplementary file 1 [file antioxidants-11-02072-s001.zip]

Archive with 1 entries (1 files):
- antioxidants-1953126-supplementary.pdf
